# Supplementary material for: Effects of a Lidocaine-Loaded Alginate/CMC/PEO Electrospun Nanofiber Film on Postoperative Pain and Peritoneal Adhesion in a Rat Model
Source: Medicina (Kaunas). 2026 Apr 20;62(4):789. doi: 10.3390/medicina62040789 (PMC13118005; doi:10.3390/medicina62040789)
Supplement: Supplementary file 1 [file medicina-62-00789-s001.zip]

Archive with 2 entries (2 files):
- medicina-4220198--Supplementary information.pdf
- Supplementary file S1.xlsx
