# Supplementary material for: Effects of a Lidocaine-Loaded Alginate/CMC/PEO Electrospun Nanofiber Film on Postoperative Pain and Peritoneal Adhesion in a Rat Model
Source: Medicina (Kaunas). 2026 Apr 20;62(4):789. doi: 10.3390/medicina62040789 (PMC13118005; doi:10.3390/medicina62040789)
Supplement: Supplementary file 1 [file medicina-62-00789-s001.zip › Supplementary file S1.xlsx]

## Sheet: Ln(MWT)
Group	ID	Base	H1	H2	H4	H6	H8	H24	H48	H72
LP	A1	4.58	2.28	2.28	2.28	2.28	2.28	2.28	2.28	2.28
LP	A2	4.07	3.24	3.24	2.69	2.69	2.69	2.69	2.69	3.24
LP	A3	4.07	4.07	3.24	3.24	3.24	2.28	3.24	3.24	3.24
LP	A4	4.07	3.24	3.24	3.24	3.24	3.24	3.24	3.24	3.24
LP	A5	4.07	2.69	2.69	2.28	1.37	1.37	1.37	2.28	3.24
LP	A6	4.58	2.69	3.24	3.24	3.24	3.24	3.24	3.24	3.24
LP	A7	4.07	2.69	2.28	2.28	2.28	2.28	2.28	2.69	2.69
LP	A8	4.07	3.24	2.69	2.28	2.28	2.69	2.69	2.69	2.69
LP	A9	4.58	3.24	3.24	3.24	3.24	2.28	2.69	3.24	3.24
LP	A10	4.07	3.24	3.24	3.24	3.24	3.24	3.24	3.24	4.07
LP	A11	4.07	3.24	3.24	2.69	2.28	2.06	2.06	2.28	2.69
LP	A12	4.58	2.69	2.69	2.28	2.28	2.28	3.24	3.24	4.07
LP	A13	4.07	3.24	2.69	2.28	2.28	2.28	2.69	2.69	3.24
LP	A14	4.58	2.69	2.69	2.28	2.69	2.28	2.69	3.24	4.07
LP	A15	4.58	3.24	2.69	2.69	2.69	2.69	2.69	3.24	4.07
L	B1	4.07	2.69	2.69	2.69	2.69	2.69	2.69	2.69	2.69
L	B2	4.07	2.28	2.28	2.28	2.28	2.28	2.28	2.28	2.69
L	B3	4.07	3.24	3.24	2.06	2.06	2.06	2.06	2.06	3.24
L	B4	4.58	2.69	2.69	2.69	2.69	2.69	2.69	2.69	3.24
L	B5	4.07	3.24	1.37	1.37	1.37	1.37	1.37	1.37	3.24
L	B6	4.58	2.28	2.28	2.28	2.28	2.28	2.28	2.28	3.24
L	B7	4.58	2.28	2.06	2.28	2.28	2.28	2.69	2.69	2.69
L	B8	4.07	2.28	2.69	2.28	2.28	2.69	2.69	2.69	2.69
L	B9	4.07	2.69	2.69	2.69	2.69	2.69	2.69	3.24	3.24
L	B10	4.58	2.28	2.28	2.28	2.28	2.28	2.28	2.69	2.69
L	B11	4.07	3.24	3.24	3.24	2.69	2.06	2.06	2.69	3.24
L	B12	4.07	3.24	3.24	2.69	2.69	2.06	2.06	2.69	4.07
L	B13	4.58	3.24	2.69	2.69	2.69	2.06	2.06	3.24	4.07
L	B14	4.07	2.28	2.06	2.28	2.06	2.06	2.06	3.24	4.07
L	B15	4.58	2.69	2.69	2.28	2.28	2.28	2.28	2.69	3.24
C	C1	4.58	0.67	0.67	0.67	0.67	0.67	0.67	0.67	0.67
C	C2	4.58	1.77	1.77	1.77	1.77	1.77	1.77	1.77	2.69
C	C3	4.07	1.77	1.77	1.77	1.77	1.77	1.77	1.77	2.69
C	C4	4.58	1.77	1.77	1.77	1.77	1.77	1.77	1.77	3.24
C	C5	4.07	2.28	2.06	2.06	2.06	2.06	2.06	2.06	2.69
C	C6	4.58	1.37	1.37	1.37	1.37	1.37	1.37	1.37	3.24
C	C7	4.07	1.37	1.37	1.37	1.37	1.77	1.37	2.06	4.07
C	C8	4.07	0.67	1.37	0.67	0.67	0.67	1.37	1.77	1.77
C	C9	4.07	1.77	1.77	1.77	1.77	1.77	1.77	2.06	2.06
C	C10	4.58	1.37	1.77	1.37	1.37	1.37	1.37	2.06	2.06
C	C11	4.07	1.77	1.77	1.77	1.37	1.37	1.37	1.77	3.24
C	C12	4.58	2.69	2.28	2.69	2.69	2.28	2.69	2.69	3.24
C	C13	4.58	1.37	1.37	1.37	1.37	1.37	1.77	3.24	4.07
C	C14	4.58	0.67	0.67	0.67	0.67	0.67	1.37	3.24	4.07
C	C15	4.58	2.69	2.69	2.28	2.69	2.69	2.69	3.24	4.07
P	D1	4.07	1.77	1.77	1.77	1.77	1.77	1.77	1.77	1.77
P	D2	4.58	1.77	1.77	1.77	1.77	1.77	1.77	1.77	2.69
P	D3	4.58	0.67	0.67	0.67	0.67	0.67	0.67	0.67	2.69
P	D4	4.07	0.67	0.67	0.67	0.67	0.67	0.67	0.67	3.24
P	D5	4.07	1.77	1.77	1.77	1.77	1.77	1.77	1.77	2.69
P	D6	4.07	2.69	3.24	3.24	3.24	3.24	3.24	3.24	3.24
P	D7	4.58	2.06	2.28	2.06	2.06	2.06	2.06	2.28	4.07
P	D8	4.58	0.67	0.67	0.67	0.67	0.67	1.37	1.37	1.37
P	D9	4.58	2.06	2.06	2.06	2.06	2.28	2.28	2.28	2.28
P	D10	4.58	2.06	2.06	2.06	2.06	1.77	2.28	2.69	3.24
P	D11	4.07	2.28	2.28	2.06	2.06	2.06	2.06	2.06	2.28
P	D12	4.07	0.67	0.67	-0.02	0.67	-0.02	2.28	2.69	2.69
P	D13	4.58	1.77	1.77	1.77	1.37	1.37	2.28	2.28	3.24
P	D14	4.58	1.77	1.77	1.77	1.77	1.77	2.06	3.24	4.07
P	D15	4.58	2.69	2.69	2.69	2.69	2.28	2.28	3.24	4.07
K	K1	4.58	2.28	3.24	2.28	2.28	2.28	2.28	2.28	2.28
K	K2	4.07	3.24	3.24	2.69	2.69	2.69	2.69	2.69	3.24
K	K3	4.07	4.07	4.07	3.24	3.24	2.28	2.28	3.24	3.24
K	K4	4.07	3.24	3.24	3.24	2.69	2.69	2.28	3.24	3.24
K	K5	4.07	3.24	3.24	2.69	2.69	2.69	2.69	2.28	3.24
K	K6	4.58	3.24	3.24	3.24	2.69	2.28	2.28	3.24	3.24
K	K7	4.07	4.07	3.24	2.28	2.28	2.28	2.28	2.69	2.69
K	K8	4.07	3.24	2.69	2.28	2.28	2.28	2.69	2.69	2.69
K	K9	4.58	3.24	3.24	3.24	2.69	2.28	2.69	3.24	3.24
K	K10	4.07	3.24	3.24	3.24	3.24	2.69	3.24	3.24	4.07
K	K11	4.07	3.24	3.24	2.69	2.69	2.28	2.28	3.24	3.24
K	K12	4.58	3.24	3.24	2.69	2.69	2.28	2.69	3.24	4.07
K	K13	4.07	3.24	3.24	2.28	2.28	2.28	2.28	2.69	3.24
K	K14	4.58	2.69	2.69	2.28	2.69	2.28	2.69	3.24	4.07
K	K15	4.58	3.24	3.24	2.69	2.69	2.69	2.69	3.24	4.07

## Sheet: Adhesion
Group	Moreno	Inflammation	Fibrosis	Inflammation1	Fibrosis1
1. Group C	12	1	2	1	2
1. Group C	18	2	2	1	1
1. Group C	11	1	1	1	1
1. Group C	12	2	3	2	3
1. Group C	14	2	3	2	3
1. Group C	10	1	2	1	2
1. Group C	11	2	3	1	2
1. Group C	16	2	2	2	2
1. Group C	13	1	2	1	2
1. Group C	13	2	2	2	2
1. Group C	13	2	2	2	2
1. Group C	11	2	3	1	1
1. Group C	13	1	2	0	2
1. Group C	15	2	2	2	2
1. Group C	13	1	2	1	2
2. Group L	12	0	1	0	1
2. Group L	10	1	2	1	2
2. Group L	12	2	1	1	1
2. Group L	12	0	2	0	2
2. Group L	9	1	2	1	1
2. Group L	11	1	2	1	2
2. Group L	10	0	2	0	1
2. Group L	7	1	1	0	1
2. Group L	10	0	1	0	1
2. Group L	12	1	1	1	0
2. Group L	10	1	2	1	2
2. Group L	12	1	3	1	2
2. Group L	13	1	2	1	2
2. Group L	12	0	1	0	1
2. Group L	14	1	2	1	2
3. Group P	9	2	2	2	2
3. Group P	11	0	0	0	0
3. Group P	10	2	2	1	1
3. Group P	9	1	2	1	2
3. Group P	6	1	2	1	2
3. Group P	8	1	2	1	1
3. Group P	10	0	1	0	1
3. Group P	5	1	1	0	1
3. Group P	10	0	2	0	2
3. Group P	9	2	1	2	1
3. Group P	11	1	2	1	2
3. Group P	9	1	1	1	0
3. Group P	11	1	1	1	1
3. Group P	8	1	1	1	1
3. Group P	9	0	0	0	0
4. Group LP	10	0	0	0	0
4. Group LP	0	1	1	1	1
4. Group LP	7	0	2	0	1
4. Group LP	6	1	1	1	1
4. Group LP	8	0	1	0	1
4. Group LP	7	0	0	0	0
4. Group LP	8	1	1	1	1
4. Group LP	7	1	1	1	1
4. Group LP	9	0	2	0	2
4. Group LP	0	1	1	0	1
4. Group LP	6	1	1	1	0
4. Group LP	7	1	1	1	0
4. Group LP	10	0	1	0	1
4. Group LP	5	0	1	0	1
4. Group LP	7	1	1	1	1
